# Supplementary material for: The equity catastrophe: how securitized financing collapses essential care during health crises
Source: Health Aff Sch. 2026 Feb 20;4(3):qxag042. doi: 10.1093/haschl/qxag042 (PMC12964106; doi:10.1093/haschl/qxag042)
Supplement: qxag042_Supplementary_Data [file qxag042_supplementary_data.zip]

Archive with 3 entries (3 files):
- ICMJE DISCLOSURE FORM_DK.docx
- ICMJE DISCLOSURE FORM_JM.docx
- ICMJE DISCLOSURE FORM.docx
